# Supplementary material for: Prefrontal cortical and striatal transcriptional responses to the reinforcing effect of repeated methylphenidate treatment in the spontaneously hypertensive rat, animal model of attention-deficit/hyperactivity disorder (ADHD)
Source: Behav Brain Funct. 2014 May 6;10:17. doi: 10.1186/1744-9081-10-17 (PMC4077266; doi:10.1186/1744-9081-10-17)
Supplement: Additional 1: Table S1A — Upregulated genes in the striatum. Table S1B. Downregulated genes in the striatum. [file 1744-9081-10-17-S1.xls]

## Sheet: Upregulated
Additional file 1 Table S1A	Upregulated genes in the striatum
Probe Set ID	Gene Title	Gene Symbol	Mean Fold Change
1367610_at	ribosomal protein L19	Rpl19	1.68303
1367631_at	connective tissue growth factor	Ctgf	1.95547
1367908_at	glycine cleavage system protein H (aminomethyl carrier)	Gcsh	1.66272
1368810_a_at	myelin basic protein	Mbp	1.70586
1368887_at	---	---	1.95773
1368987_at	---	---	1.76028
1369831_at	brevican	Bcan	1.73409
1370803_at	ZW10 interactor	Zwint	1.69624
1370853_at	calcium/calmodulin-dependent protein kinase II inhibitor 1	Camk2n1	1.8891
1370862_at	apolipoprotein E	Apoe	1.76938
1371007_at	EphA5	Epha5	1.96794
1371242_at	glutamate receptor, metabotropic 8	Grm8	1.92741
1371307_at	ribosomal protein, large, P1	Rplp1	1.71645
1371318_at	ribosomal protein S16	Rps16	1.71303
1371835_at	---	---	1.69575
1373347_at	acyl-Coenzyme A binding domain containing 3	Acbd3	1.92048
1373973_at	SAP30 binding protein	Sap30bp	1.89527
1374200_at	solute carrier family 29 (nucleoside transporters), member 3	Slc29a3	1.99025
1375340_at	NADH dehydrogenase subunit 2	ND2	1.65005
1375421_a_at	praja 2, RING-H2 motif containing	Pja2	1.71859
1375656_at	tectonin beta-propeller repeat containing 1	Tecpr1	1.94769
1376569_at	Kruppel-like factor 2 (lung)	Klf2	1.84664
1379200_at	DAZ interacting protein 3, zinc finger	Dzip3	1.67838
1380063_at	cholesterol 25-hydroxylase	Ch25h	2.02056
1382064_at	c-Maf-inducing protein	Cmip	1.84199
1382169_x_at	ELAV (embryonic lethal, abnormal vision, Drosophila)-like 3 (Hu antigen C)	Elavl3	1.7819
1382188_at	G patch domain containing 4	Gpatch4	1.74418
1382764_at	---	---	1.85881
1383322_at	RAS-like family 11 member B	Rasl11b	1.85613
1383370_at	family with sequence similarity 5, member B	Fam5b	1.67591
1383457_at	---	---	1.68431
1383881_at	---	---	1.70599
1384048_at	similar to EMSY protein	RGD1310712	1.75382
1384799_at	similar to KIAA2022 protein	RGD1561931	1.86561
1385374_at	---	---	1.66393
1385496_at	coiled-coil domain containing 127	Ccdc127	1.9153
1386945_a_at	protein kinase, AMP-activated, beta 1 non-catalytic subunit	Prkab1	1.75219
1387577_at	neurogenic differentiation 2	Neurod2	2.42029
1387658_at	eukaryotic elongation factor-2 kinase	Eef2k	1.93426
1387874_at	D site of albumin promoter (albumin D-box) binding protein	Dbp	1.73754
1387927_a_at	olfactomedin 1	Olfm1	1.8396
1388110_at	eukaryotic translation elongation factor 1 alpha 1 /// eukaryotic translation elongation factor 1 alpha 2 /// eukaryotic translation elongation factor 1 alpha 1-like /// similar to eukaryotic translation elongation factor 1 alpha 1	Eef1a1 /// LOC100360150 /// LOC100360413 /// RGD1566344	2.08784
1389186_at	---	---	1.96383
1389234_at	von Willebrand factor	Vwf	1.81185
1389538_at	nuclear factor of kappa light polypeptide gene enhancer in B-cells inhibitor, alpha	Nfkbia	1.692
1390273_at	---	---	1.75868
1390672_at	reprimo, TP53 dependent G2 arrest mediator candidate	Rprm	2.03004
1393661_at	---	---	1.74095
1394607_at	RAB11 family interacting protein 2 (class I)	Rab11fip2	1.66234
1395030_at	---	---	1.69698
1396040_at	SH3 and multiple ankyrin repeat domains 1	Shank1	1.66642
1398304_at	frizzled homolog 2 (Drosophila)	Fzd2	1.67327
1398326_at	coiled-coil-helix-coiled-coil-helix domain containing 10	Chchd10	1.6685
AFFX-CreX-3_at	---	---	1.69391

## Sheet: Downregulated
S Table 1B	Downregulated Genes in the striatum
Probe Set ID	Gene Title	Gene Symbol	Mean Fold Change
1367515_at	CCR4-NOT transcription complex, subunit 7	Cnot7	0.577815
1367655_at	thymosin, beta 10	Tmsb10	0.396278
1368142_at	annexin A7	Anxa7	0.599633
1368325_at	epidermal growth factor	Egf	0.566234
1368429_at	TAF9B RNA polymerase II, TATA box binding protein (TBP)-associated factor	Taf9b	0.515932
1368596_at	salt-inducible kinase 1	Sik1	0.563357
1368700_at	phospholipase C-like 1	Plcl1	0.578298
1368775_at	gonadotropin inducible ovarian transcription factor 1	Giot1	0.479149
1369047_at	sulfotransferase family 1D, member 1	Sult1d1	0.515005
1369329_at	Notch homolog 3 (Drosophila)	Notch3	0.413638
1369435_at	tocopherol (alpha) transfer protein	Ttpa	0.534644
1370319_at	peptidylprolyl isomerase F	Ppif	0.53425
1370407_at	prenylcysteine oxidase 1	Pcyox1	0.570954
1370412_at	troponin T type 1 (skeletal, slow)	Tnnt1	0.577287
1370523_a_at	ubiquitin-conjugating enzyme E2D 2 (UBC4/5 homolog, yeast)	Ube2d2	0.540982
1370847_at	spondin 2, extracellular matrix protein	Spon2	0.515095
1372285_at	---	---	0.58513
1372384_at	zinc finger protein 609	Znf609	0.515426
1372397_at	TIP41, TOR signaling pathway regulator-like (S. cerevisiae)	Tiprl	0.528468
1372400_at	Similar to cullin 4A	RGD1563853	0.341697
1372423_at	PERP, TP53 apoptosis effector	Perp	0.583576
1372448_at	---	---	0.530203
1372832_at	---	---	0.579871
1373252_at	Similar to formin-like 3 protein	LOC300225	0.594596
1373281_at	lipase maturation factor 1	Lmf1	0.534483
1373433_at	nucleosomal binding protein 1	Nsbp1	0.568849
1373435_at	fragile X mental retardation, autosomal homolog 2	Fxr2	0.572918
1373443_a_at	ankyrin repeat, family A (RFXANK-like), 2	Ankra2	0.593728
1373602_at	---	---	0.563925
1373669_at	glucosamine-6-phosphate deaminase 2	Gnpda2	0.58352
1373711_at	origin recognition complex, subunit 5-like (yeast)	Orc5l	0.518393
1373728_at	similar to RIKEN cDNA 1700088E04	RGD1359634	0.591889
1373832_at	sorting nexin 19	Snx19	0.565275
1374605_at	transmembrane protein 161B	Tmem161b	0.577519
1374753_at	---	---	0.497655
1374879_x_at	La ribonucleoprotein domain family, member 5	Larp5	0.579739
1375076_at	leucine rich repeat containing 46	Lrrc46	0.549616
1375154_at	---	---	0.586114
1375157_at	Myeloid/lymphoid or mixed-lineage leukemia (trithorax homolog, Drosophila); translocated to, 6	Mllt6	0.469498
1375191_at	---	---	0.544255
1375975_at	---	---	0.580761
1376336_at	---	---	0.589782
1376377_at	diaphanous homolog 3 (Drosophila)	Diaph3	0.514027
1376451_at	KRIT1, ankyrin repeat containing	Krit1	0.555158
1376554_at	similar to TatD DNase domain containing 1	LOC690068	0.490371
1376867_at	galectin-related protein	Hspc159	0.54582
1377110_at	ADP-ribosylation factor-like 5C	Arl5c	0.551066
1377224_at	TAF1 RNA polymerase II, TATA box binding protein (TBP)-associated factor	Taf1	0.55002
1377375_at	aminoadipate-semialdehyde synthase	Aass	0.573138
1377639_at	adipocyte-specific adhesion molecule	Asam	0.560325
1377728_at	RGD1565641	RGD1565641	0.468601
1377891_at	similar to Protein SYS1 homolog	LOC685079	0.599423
1377974_at	---	---	0.465134
1378117_at	---	---	0.530982
1378143_at	---	---	0.434196
1378149_at	vacuolar protein sorting 26 homolog B (S. pombe)	Vps26b	0.512927
1378201_at	---	---	0.499555
1378665_at	---	---	0.505238
1378724_at	nuclear factor of kappa light polypeptide gene enhancer in B-cells inhibitor-like 1	Nfkbil1	0.571072
1378760_at	similar to RIKEN cDNA 0610011L14 gene	RGD1311066	0.560101
1378790_at	---	---	0.534106
1378888_at	---	---	0.476562
1378972_at	WW and C2 domain containing 1	Wwc1	0.574737
1379027_at	WW and C2 domain containing 1	Wwc1	0.590215
1379075_at	membrane bound O-acyltransferase domain containing 2	Mboat2	0.589025
1379124_at	mCG17902-like	LOC100365150	0.471213
1379218_at	nemo like kinase	Nlk	0.596526
1379235_x_at	CDC45 cell division cycle 45-like (S. cerevisiae)	Cdc45l	0.49736
1379267_a_at	cysteine and histidine rich 1	LOC100362155	0.542999
1379349_a_at	RAB, member RAS oncogene family-like 5	Rabl5	0.447177
1379362_at	---	---	0.563127
1379512_at	---	---	0.570952
1379636_at	family with sequence similarity 82, member A1	Fam82a1	0.501046
1379740_at	Similar to chromosome 18 open reading frame 54	LOC361346	0.549548
1379814_at	---	---	0.546677
1379897_at	---	---	0.535815
1380244_at	Junctional adhesion molecule 2	Jam2	0.491042
1380443_at	PWP1 homolog (S. cerevisiae)	Pwp1	0.460037
1380447_a_at	mitochondrial ribosomal protein S18C	Mrps18c	0.562353
1380582_at	colony stimulating factor 1 (macrophage)	Csf1	0.476253
1380831_at	---	---	0.598201
1380901_at	Synaptotagmin XVI	Syt16	0.597177
1380914_at	---	---	0.56908
1381014_at	interferon-induced protein 44	Ifi44	0.535179
1381077_at	---	---	0.547654
1381194_at	---	---	0.550602
1381238_at	---	---	0.563072
1381299_at	---	---	0.398695
1381621_at	---	---	0.590781
1381635_at	---	---	0.525371
1381713_at	---	---	0.495309
1381814_at	---	---	0.537391
1381838_at	---	---	0.499894
1381888_x_at	PARK2 co-regulated-like	Pacrgl	0.449239
1381925_x_at	AT rich interactive domain 1B (Swi1 like)	Arid1b	0.529274
1382059_at	F-box protein 30	Fbxo30	0.529873
1382211_at	---	---	0.54378
1382280_at	ubiquinol cytochrome c reductase core protein 2	Uqcrc2	0.437772
1382361_at	---	---	0.594771
1382433_at	---	---	0.55599
1382439_at	integrin, beta 6	Itgb6	0.599169
1382463_at	---	---	0.407174
1382572_at	---	---	0.56324
1382750_at	---	---	0.561593
1382757_at	---	---	0.568344
1382790_at	structural maintenance of chromosomes 5	Smc5	0.563329
1382891_at	Ubiquitin specific peptidase 27, X-linked	Usp27x	0.554845
1382913_at	cortactin binding protein 2	Cttnbp2	0.482146
1382923_at	synaptotagmin binding, cytoplasmic RNA interacting protein	Syncrip	0.595269
1383071_at	myotrophin	Mtpn	0.475724
1383172_at	RAN binding protein 2	Ranbp2	0.55967
1383189_at	---	---	0.558264
1383326_a_at	programmed cell death 4	Pdcd4	0.50421
1383330_at	---	---	0.571662
1383338_at	---	---	0.585753
1383384_at	similar to mediator of RNA polymerase II transcription, subunit 18 homolog	LOC682988	0.547237
1383396_at	fibronectin type III domain containing 3a	Fndc3a	0.454261
1383539_at	---	---	0.449936
1383544_at	FCH and double SH3 domains 1	Fchsd1	0.548296
1383588_at	---	---	0.596854
1383592_at	Armadillo repeat containing 8	Armc8	0.575298
1383617_at	CDKN2A interacting protein	Cdkn2aip	0.511208
1383659_a_at	rCG36634-like	LOC100364467	0.564863
1383685_at	HEAT repeat containing 1	Heatr1	0.558468
1383781_at	---	---	0.523978
1383932_at	---	---	0.468112
1383981_at	tumor protein p53 binding protein, 2	Tp53bp2	0.578089
1384100_at	---	---	0.346701
1384112_at	5' nucleotidase, ecto	Nt5e	0.494218
1384147_at	eukaryotic translation initiation factor 1A	Eif1a	0.566691
1384179_at	---	---	0.464339
1384211_at	collagen, type XI, alpha 1	Col11a1	0.478
1384387_at	---	---	0.588654
1384411_at	hypothetical LOC296884	LOC296884	0.565565
1384541_at	hyaluronan and proteoglycan link protein 1	Hapln1	0.591068
1384542_at	---	---	0.443162
1384551_at	RAN binding protein 6	Ranbp6	0.525269
1384567_at	---	---	0.520064
1384742_at	Alpha thalassemia/mental retardation syndrome X-linked (RAD54 homolog, S. cerevisiae)	Atrx	0.450068
1384967_at	---	---	0.59294
1385002_at	---	---	0.591506
1385168_at	similar to receptor-interacting factor 1	RGD1306520	0.484134
1385334_at	---	---	0.374415
1385339_at	---	---	0.415827
1385340_at	---	---	0.57431
1385381_at	---	---	0.464279
1385475_a_at	stimulated by retinoic acid gene 6	Stra6	0.426172
1385492_at	neuropilin (NRP) and tolloid (TLL)-like 1	Neto1	0.400275
1385533_at	---	---	0.41018
1385541_at	heat shock protein 90, alpha (cytosolic), class A member 1	Hsp90aa1	0.466216
1385639_at	caspase 8 associated protein 2	Casp8ap2	0.532408
1385641_at	---	---	0.542407
1385653_at	RAB39, member RAS oncogene family	Rab39	0.457049
1385732_at	---	---	0.38978
1385760_at	---	---	0.554681
1385778_at	---	---	0.599251
1385859_at	---	---	0.533446
1385889_at	Similar to hypothetical protein MGC52110	RGD1565095	0.509542
1385999_at	YME1-like 1 (S. cerevisiae)	Yme1l1	0.456665
1386049_at	potassium channel tetramerisation domain containing 4	Kctd4	0.54693
1386263_at	neural precursor cell expressed, developmentally down-regulated 4	Nedd4	0.592238
1386310_at	---	---	0.517333
1386439_at	Translocase of outer mitochondrial membrane 34	Tomm34	0.408413
1386656_at	---	---	0.565136
1386813_at	---	---	0.535638
1386850_x_at	tousled-like kinase 1	Tlk1	0.444654
1387242_at	eukaryotic translation initiation factor 2-alpha kinase 2	Eif2ak2	0.571886
1387327_at	KH domain containing, RNA binding, signal transduction associated 2	Khdrbs2	0.482236
1388415_at	Catenin (cadherin associated protein), delta 1	Ctnnd1	0.351931
1388437_at	---	---	0.590731
1388689_at	acylphosphatase 2, muscle type	Acyp2	0.44666
1388708_at	DET1 and DDB1 associated 1	Dda1	0.532529
1388964_at	family with sequence similarity 48, member A	Fam48a	0.592684
1389101_at	cyclin C	Ccnc	0.57132
1389114_at	threonine synthase-like 2 (S. cerevisiae)	Thnsl2	0.579864
1389174_s_at	TAF6 RNA polymerase II, TATA box binding protein (TBP)-associated factor	Taf6	0.589859
1389246_at	---	---	0.586584
1389300_at	LYR motif containing 1	Lyrm1	0.515868
1389419_at	---	---	0.50847
1389460_at	---	---	0.56247
1389516_at	---	---	0.57944
1389643_at	widely-interspaced zinc finger motifs	Wiz	0.540751
1390179_at	Ankyrin repeat domain 52	Ankrd52	0.573845
1390368_at	zinc finger homeobox 2	Zfhx2	0.584139
1390413_at	similar to RIKEN cDNA 1700026D08	RGD1310371	0.574148
1390450_a_at	osteoglycin	Ogn	0.433204
1390458_at	rCG23949-like	LOC100362458	0.556223
1390482_at	---	---	0.548153
1390782_at	C-type lectin domain family 14, member a	Clec14a	0.50173
1390800_a_at	caveolin 2 /// caveolin 2-like	Cav2 /// LOC100362824	0.28959
1390974_a_at	---	---	0.544462
1391042_at	metal response element binding transcription factor 2	Mtf2	0.425954
1391211_at	---	---	0.570386
1391387_s_at	stem-loop binding protein	Slbp	0.555376
1391481_at	---	---	0.571836
1391623_at	rCG23949-like	LOC100362458	0.544336
1391774_at	---	---	0.581795
1391789_at	thioredoxin-like 1	Txnl1	0.351102
1391871_at	StAR-related lipid transfer (START) domain containing 13	Stard13	0.570035
1391994_at	---	---	0.513644
1392144_at	5'-nucleotidase domain containing 1	Nt5dc1	0.548167
1392204_at	zinc finger protein 90	Zfp90	0.504167
1392211_at	SEC24 family, member B (S. cerevisiae)	Sec24b	0.488552
1392244_at	---	---	0.564724
1392246_at	---	---	0.479452
1392424_at	---	---	0.477151
1392555_at	Ets variant 1	Etv1	0.564834
1392599_at	synapse associated protein 1	Syap1	0.558277
1392768_at	ASF1 anti-silencing function 1 homolog A (S. cerevisiae)	Asf1a	0.422645
1392923_at	---	---	0.512669
1393037_at	---	---	0.525316
1393053_at	mannosidase, alpha, class 1C, member 1	Man1c1	0.565913
1393110_at	MPV17 mitochondrial membrane protein-like	Mpv17l	0.514049
1393118_at	armadillo repeat containing 1	Armc1	0.5412
1393168_at	---	---	0.568637
1393195_at	---	---	0.59531
1393224_at	---	---	0.502553
1393434_at	---	---	0.49666
1393455_at	---	---	0.52678
1393458_s_at	PHD finger protein 14	Phf14	0.493025
1393495_at	---	---	0.584525
1393499_at	phosphoinositide-3-kinase, catalytic, alpha polypeptide	Pik3ca	0.542804
1393592_at	heparan sulfate (glucosamine) 3-O-sulfotransferase 5	Hs3st5	0.54453
1393780_at	---	---	0.466367
1393868_at	protocadherin 10	Pcdh10	0.398634
1393938_at	---	---	0.506177
1394011_at	Bardet-Biedl syndrome 7	Bbs7	0.528302
1394033_at	retinoblastoma binding protein 9	Rbbp9	0.581951
1394304_at	---	---	0.586982
1394387_at	coiled-coil domain containing 34	Ccdc34	0.563372
1394412_at	anoctamin 3	Ano3	0.493408
1395013_at	similar to CGI-94 protein	RGD1559610	0.301679
1395372_at	---	---	0.336181
1395551_at	ankyrin repeat domain 13C	Ankrd13c	0.472288
1395552_s_at	ankyrin repeat domain 13C	Ankrd13c	0.518844
1395609_at	NKAIN2 transcript-like	LOC100362992	0.570392
1395615_at	---	---	0.539509
1395654_at	coiled-coil domain containing 25	Ccdc25	0.591534
1395703_at	---	---	0.541971
1395707_at	---	---	0.546156
1395894_at	apoptosis inhibitor 5	Api5	0.563628
1396013_at	leucine zipper-EF-hand containing transmembrane protein 1	Letm1	0.416544
1396111_at	---	---	0.517795
1396239_at	similar to RIKEN cDNA 2310008H04	RGD1566036	0.513461
1396302_at	---	---	0.57315
1396388_at	potassium channel tetramerisation domain containing 4	Kctd4	0.550686
1396407_at	growth arrest specific 8	Gas8	0.594396
1396480_at	---	---	0.506302
1397238_at	---	---	0.569177
1397753_at	phosphatidylinositol glycan anchor biosynthesis, class Q	Pigq	0.580485
1397962_at	---	---	0.552863
1398661_at	EGF-like, fibronectin type III and laminin G domains	Egflam	0.517355
