# Supplementary material for: Prefrontal cortical and striatal transcriptional responses to the reinforcing effect of repeated methylphenidate treatment in the spontaneously hypertensive rat, animal model of attention-deficit/hyperactivity disorder (ADHD)
Source: Behav Brain Funct. 2014 May 6;10:17. doi: 10.1186/1744-9081-10-17 (PMC4077266; doi:10.1186/1744-9081-10-17)
Supplement: Additional 2: Table S2 — Differentially expressed genes in the striatum of cohort 2 SHRs relative to control. [file 1744-9081-10-17-S2.xls]

## Sheet: Table 3
	Additional file 2 Table S2. Differentially expressed genes in the striatum of cohort 2 SHRs relative to control.
A. Upregulated genes
Probe Set ID	Gene Title	Gene Symbol	Mean fold change
	Synaptic transmission
1375340_at	NADH dehydrogenase subunit 2	ND2	1.65
1396040_at	SH3 and multiple ankyrin repeat domains 1	Shank1	1.67
1369831_at	Brevican	Bcan	1.73
1370853_at	calcium/calmodulin-dependent protein kinase II inhibitor 1	Camk2n1	1.89
1371242_at	glutamate receptor, metabotropic 8	Grm8	1.93
1375421_a_at	praja 2, RING-H2 motif containing	Pja2	1.72
	Translation
1371318_at	ribosomal protein S16	Rps16	1.71
1371307_at	ribosomal protein, large, P1	Rplp1	1.72
1388110_at	eukaryotic translation elongation factor 1 alpha 1	Eef1a1	2.09
1367610_at	ribosomal protein L19	Rpl19	1.68
	Regulation of apoptosis
1373973_at	SAP30 binding protein	Sap30bp	1.9
1370862_at	apolipoprotein E	Apoe	1.77
1389538_at	nuclear factor of kappa light polypeptide gene enhancer in B-cells inhibitor, alpha	Nfkbia	1.69
	Transcription
1387874_at	D site of albumin promoter (albumin D-box) binding protein	Dbp	1.74
1376569_at	Kruppel-like factor 2 (lung)	Klf2	1.85
1387577_at	neurogenic differentiation 2	Neurod2	2.42
B. Downregulated genes
	Cell adhesion
1393868_at	protocadherin 10	Pcdh10	0.4
1388415_at	Catenin (cadherin associated protein), delta 1	Ctnnd1	0.35
1384541_at	hyaluronan and proteoglycan link protein 1	Hapln1	0.59
1384211_at	collagen, type XI, alpha 1	Col11a1	0.48
1383396_at	fibronectin type III domain containing 3a	Fndc3a	0.45
1382439_at	integrin, beta 6	Itgb6	0.6
1380244_at	Junctional adhesion molecule 2	Jam2	0.49
1370847_at	spondin 2, extracellular matrix protein	Spon2	0.52
	Regulation of apoptosis
1372423_at	PERP, TP53 apoptosis effector	Perp	0.58
1377224_at	TAF1 RNA polymerase II, TATA box binding protein (TBP)-associated factor	Taf1	0.55
1395894_at	apoptosis inhibitor 5	Api5	0.56
1385639_at	caspase 8 associated protein 2	Casp8ap2	0.53
1387242_at	eukaryotic translation initiation factor 2-alpha kinase 2	Eif2ak2	0.57
1370319_at	peptidylprolyl isomerase F	Ppif	0.53
1393499_at	phosphoinositide-3-kinase, catalytic, alpha polypeptide	Pik3ca	0.54
1383981_at	tumor protein p53 binding protein, 2	Tp53bp2	0.58
	Transcription
1367515_at	CCR4-NOT transcription complex, subunit 7	Cnot7	0.58
1368429_at	TAF9B RNA polymerase II, TATA box binding protein (TBP)-associated factor	Taf9b	0.52
1368596_at	salt-inducible kinase 1	Sik1	0.56
1368775_at	gonadotropin inducible ovarian transcription factor 1	Giot1	0.48
1369329_at	Notch homolog 3 (Drosophila)	Notch3	0.41
1373433_at	nucleosomal binding protein 1	Nsbp1	0.57
1383326_a_at	programmed cell death 4	Pdcd4	0.5
1383384_at	similar to mediator of RNA polymerase II transcription, subunit 18 homolog	LOC682988	0.55
1387327_at	KH domain containing, RNA binding, signal transduction associated 2	Khdrbs2	0.48
1389101_at	cyclin C	Ccnc	0.57
1389174_s_at	TAF6 RNA polymerase II, TATA box binding protein (TBP)-associated factor	Taf6	0.59
1390368_at	zinc finger homeobox 2	Zfhx2	0.58
1392204_at	zinc finger protein 90	Zfp90	0.5
1392555_at	Ets variant 1	Etv1	0.56
	Intracellular Transport
1383172_at	RAN binding protein 2	Ranbp2	0.56
1392211_at	SEC24 family, member B (S. cerevisiae)	Sec24b	0.49
1386850_x_at	tousled-like kinase 1	Tlk1	0.44
1378149_at	vacuolar protein sorting 26 homolog B (S. pombe)	Vps26b	0.51
1390800_a_at	caveolin 2 /// caveolin 2-like	Cav2	0.29
	Mitochondrion Organization
1379124_at	mCG17902-like	LOC100365150	0.47
1389300_at	LYR motif containing 1	Lyrm1	0.52
1393110_at	MPV17 mitochondrial membrane protein-like	Mpv17l	0.51
1385999_at	YME1-like 1 (S. cerevisiae)	Yme1l1	0.46
1377375_at	aminoadipate-semialdehyde synthase	Aass	0.57
1383592_at	Armadillo repeat containing 8	Armc8	0.58
1379636_at	family with sequence similarity 82, member A1	Fam82a1	0.5
1396013_at	leucine zipper-EF-hand containing transmembrane protein 1	Letm1	0.42
1380447_a_at	mitochondrial ribosomal protein S18C	Mrps18c	0.56
1375157_at	Myeloid/lymphoid or mixed-lineage leukemia (trithorax homolog, Drosophila); translocated to, 6	Mllt6	0.47
1386439_at	Translocase of outer mitochondrial membrane 34	Tomm34	0.41
1382280_at	ubiquinol cytochrome c reductase core protein 2	Uqcrc2	0.44
	Actin cytoskeleton organization
1382913_at	cortactin binding protein 2	Cttnbp2	0.48
1376377_at	diaphanous homolog 3 (Drosophila)	Diaph3	0.51
1373252_at	Similar to formin-like 3 protein	LOC300225	0.59
1367655_at	thymosin, beta 10	Tmsb10	0.4
1370412_at	troponin T type 1 (skeletal, slow)	Tnnt1	0.58
1379235_x_at	CDC45 cell division cycle 45-like (S. cerevisiae)	Cdc45l	0.5
1396407_at	growth arrest specific 8	Gas8	0.59
1380901_at	Synaptotagmin XVI	Syt16	0.6
	Ubiquitin mediated proteolysis
1372400_at	Similar to cullin 4A	RGD1563853	0.34
1386263_at	neural precursor cell expressed, developmentally down-regulated 4	Nedd4	0.59
1382891_at	Ubiquitin specific peptidase 27, X-linked	Usp27x	0.55
1370523_a_at	ubiquitin-conjugating enzyme E2D 2 (UBC4/5 homolog, yeast)	Ube2d2	0.54
